# Supplementary material for: Targeted Transposition of Minicircle DNA Using Single-Chain Antibody Conjugated Cyclodextrin-Modified Poly (Propylene Imine) Nanocarriers
Source: Cancers (Basel). 2022 Apr 11;14(8):1925. doi: 10.3390/cancers14081925 (PMC9027598; doi:10.3390/cancers14081925)
Supplement: Supplementary file 1 [file cancers-14-01925-s001.zip]

Archive with 1 entries (1 files):
- cancers-1650663-supplementary.pdf
